# Supplementary material for: Replication of acne susceptibility loci and gene–environment interactions with screen time in Singapore and Malaysia Chinese population
Source: JID Innov. 2026 May 8;6(4):100490. doi: 10.1016/j.xjidi.2026.100490 (PMC13260208; doi:10.1016/j.xjidi.2026.100490)
Supplement: Supplementary Tables 1-6 [file mmc1.xlsx]

## Sheet: S1
Table S1. Association results for suggestively associated variants identified in seven independent GWAS reported in the literature.
rs ID	Chr:Pos (GRCh37)	RA/PA	RAF (Ca/Co)	N (Ca/Co)	P	OR (95% CI)	Ancestry Group	Reference
rs80293268	1:8207579	C/G	0.0504 [3] 0.08 [4]	20165/595231 [3] 34422/364991 [4]	3.56E−10; 2.10E-17	1.21 (1.14–1.28); 1.17 (1.13-1.21)	European	[3-4]
rs12738078	1:29868185	T/A	\	4762	6.7e-07	\	European (Australian)	[7]
rs7531806	1:169651044	A/G	0.4627/0.4207	2916/4716	1.20E−8	1.22 (1.12–1.28)	East Asian (Han Chinese)	[1]
rs404818	1:179254597	T/C	0.2531	20165/595231	9.76E−9	1.08 (1.05–1.11)	European	[3]
rs10911268	1:183122718	C/A	0.63/0.6	5602/21120	3.88E−12	1.17 (1.12–1.22)	European (UK)	[2]
rs513398	1:183163127	A/G	0.56	20165/595231	3.69E−12	1.09 (1.06–1.11)	European	[3]
rs3118181	1 :183166970	T/C	0.5094	34422/364991	3.08E-10	1.06 (1.04-1.08)	European (Estonian, Finnish & Dutch)	[4]
rs296522	1:200881940	C/T	0.8192	20165/595231	3.10E−8	1.09 (1.06–1.12)	European	[3]
rs788790	1:202289606	C/A	0.53/0.5	5602/21120	9.39E−9	1.13 (1.09–1.18)	European (UK)	[2]
rs6658708	1:202322113	T/G	0.527	20165/595231	6.19E−12	1.08 (1.06–1.11)	European	[3]
rs2696958	1 :202358947	T/C	0.4987	34422/364991	1.93E-10	1.06 (1.04-1.08)	European (Estonian, Finnish & Dutch)	[4]
rs1159268	1:218844906	A/G	0.39/0.35	3956/7102	4.08E−8	1.17 (1.08–1.26)	European (UK)	[5]
rs1481362	1 :218858745	A/G	0.4184	34422/364991	5.33E-22	1.10 (1.08-1.12)	European (Estonian, Finnish & Dutch)	[4]
rs1256580	1:219199380	C/G	0.18/0.15 [2] 0.1517 [3] 0.1411 [4]	5602/21120 [2] 20165/595231 [3] 34422/364991 [4]	1.23E−11; 1.49E−27; 2.71E-15	1.21 (1.15–1.28); 1.19 (1.15–1.23); 1.11 (1.08-1.14)	European	[2-4]
rs6684734	1:219631744	G/A	0.3993	20165/595231	5.06E−10	1.08 (1.05–1.1)	European	[3]
rs2901000	2:60501216	A/G	0.46/0.43 [2] 0.4285 [3]	5602/21120 [2] 20165/595231 [3]	1.50E−12; 3.13E−14	1.17 (1.12–1.22); 1.09 (1.07–1.12)	European	[2-3]
rs9808396	2 :60520351	T/A	0.4425	34422/364991	7.88E-10	1.06 (1.04-1.08)	European (Estonian, Finnish & Dutch)	[4]
rs260643	2:109539653	A/G	0.0998	20165/595231	2.93E−12	1.15 (1.11–1.19)	European	[3]
rs6735739	2:113609886	T/C	0.334	20165/595231	4.39E−8	1.07 (1.04–1.1)	European	[3]
rs1092479	2:121769437	C/G	0.3/0.27	5602/21120	4.30E−8	1.14 (1.09–1.19)	European (UK)	[2]
rs74333950	2:219746292	T/G	0.8603	20165/595231	3.03E−23	1.2 (1.16–1.24)	European	[3]
rs121908120	2:219755011	T/A	0.98/0.97	5602/21120	1.82E−12	1.94 (1.61–2.33)	European (UK)	[2]
rs2600262	3 :12030034	T/C	0.7865	34422/364991	1.57E-8	1.07 (1.04-1.09)	European (Estonian, Finnish & Dutch)	[4]
rs3773364	3:12189968	G/A	0.1574	20165/595231	1.27E−11	1.12 (1.08–1.15)	European	[3]
rs34381158	3:196946647	G/A	0.326	20165/595231	1.67E−9	1.08 (1.05–1.11)	European	[3]
rs17265703	3:122048644	G/A	0.1521	20165/595231	1.57E−13	1.13 (1.09–1.17)	European	[3]
rs13104688	4:124179519	G/T	0.3426	20165/595231	6.28E−16	1.11 (1.08–1.13)	European	[3]
rs4487353	4:124253789	G/A	0.36/0.33	5602/21120	2.32E−9	1.14 (1.09–1.20)	European (UK)	[2]
rs6842241	4:148400819	C/A	0.8622	20165/595231	2.22E−8	1.1 (1.06–1.14)	European	[3]
rs10941664	5 :44362134	C/T	0.7136	34422/364991	2.18E-8	1.06 (1.04-1.08)	European (Estonian, Finnish & Dutch)	[4]
rs16874036	5:44366552	G/A	0.6926	20165/595231	1.22E−15	1.11 (1.08–1.14)	European	[3]
rs38055	5:52560644	A/G	0.36/0.32	3956/7102	4.58E−9	1.17 (1.08–1.27)	European (UK)	[5]
rs37776	5 :52628130	C/T	0.3535	34422/364991	1.04E-20	1.10 (1.08-1.12)	European (Estonian, Finnish & Dutch)	[4]
rs629725	5:52631067	T/C	0.37/0.33 [2] 0.3393 [3]	5602/21120 [2] 20165/595231 [3]	1.90E−15; 3.50E−28	1.20 (1.14–1.25); 1.15 (1.12–1.17)	European	[2-3]
rs185094	5 :55596919	A/G	0.0682	34422/364991	4.01E-8	1.11 (1.07-1.15)	European (Estonian, Finnish & Dutch)	[4]
rs158639	5:55611710	A/G	0.3/0.27	5602/21120	2.70E−8	1.14 (1.09–1.19)	European (UK)	[2]
rs158343	5:55624905	G/C	0.2006	20165/595231	2.50E−16	1.13 (1.1–1.17)	European	[3]
rs455660	5:55816888	C/T	0.8215	20165/595231	1.42E−8	1.09 (1.06–1.12)	European	[3]
rs10515088	5:67881128	G/A	\	4762	3.9e-07	\	European (Australian)	[7]
rs258887	5:72277724	A/C	0.5439	20165/595231	2.78E−8	1.07 (1.04–1.09)	European	[3]
rs11242109	5:131677047	T/G	0.4719	20165/595231	2.92E−10	1.08 (1.05–1.1)	European	[3]
rs2522051	5 :131797578	T/C	0.4582	34422/364991	1.59E-8	1.05 (1.04-1.07)	European (Estonian, Finnish & Dutch)	[4]
rs169262	6:27770890	C/T	0.8091	20165/595231	3.24E−10	1.1 (1.07–1.14)	European	[3]
rs17692425	6:85582396	C/T	0.3443	20165/595231	4.16E−8	1.07 (1.05–1.1)	European	[3]
rs9398069	6:106601165	T/C	0.6127	20165/595231	1.29E−9	1.08 (1.05–1.1)	European	[3]
rs9639838	7:40873916	T/C	0.2087	20165/595231	3.27E−11	1.1 (1.07–1.13)	European	[3]
rs7809981	7:40874376	T/G	0.26/0.24	5602/21120	2.82E−8	1.15 (1.09–1.20)	European (UK)	[2]
rs2945230	8:8109936	G/A	0.5252	20165/595231	4.61E−8	1.07 (1.04–1.09)	European	[3]
rs919555	8:10618176	C/A	0.5352	20165/595231	1.73E−8	1.07 (1.04–1.09)	European	[3]
rs28570522	8:10630568	A/G	0.4/0.37	5602/21120	1.31E−9	1.14 (1.10–1.20)	European (UK)	[2]
rs17803958	8:13231742	T/C	0.07166	20165/595231	1.13E−8	1.14 (1.09–1.19)	European	[3]
rs4133274	8:128745313	G/A	0.0735	81/847	1.6993e-06	4.01 (2.37–6.82)	European (United States)	[6]
rs13248513	8:128760394	C/T	0.0709	81/847	2.0247e-06	3.82 (2.29–6.36)	European (United States)	[6]
rs4878737	9:38020544	T/G	0.2568	20165/595231	1.40E−8	1.08 (1.05–1.11)	European	[3]
rs2727365	11:13111484	G/A	0.36/0.32	5602/21120	2.28E−13	1.18 (1.13–1.23)	European (UK)	[2]
rs3849154	11:13124524	T/G	0.3237	20165/595231	2.22E−28	1.15 (1.12–1.17)	European	[3]
rs11022666	11 :13130559	T/C	0.3492	34422/364991	3.19E-15	1.08 (1.06-1.10)	European (Estonian, Finnish & Dutch)	[4]
rs1838055	11:19871230	C/G	0.1135	20165/595231	1.13E−8	1.11 (1.07–1.15)	European	[3]
rs747650	11:47176005	G/A	0.3737/0.3242	2916/4716	4.41E−9	1.24 (1.16–1.34)	East Asian (Han Chinese)	[1]
rs1060573	11:47179829	G/A	0.3732/0.3255	2916/4716	1.28E−8	1.23 (1.15–1.33)	East Asian (Han Chinese)	[1]
rs174594	11 :61619829	C/A	0.3793	34422/364991	4.45E-14	1.08 (1.06-1.10)	European (Estonian, Finnish & Dutch)	[4]
rs11231890	11 :64611543	C/T	0.7973	34422/364991	8.33E-12	1.08 (1.06-1.11)	European (Estonian, Finnish & Dutch)	[4]
rs144991069	11:64827708	A/T	0.02/0.01	5602/21120	5.00E−13	1.91 (1.60–2.28)	European (UK)	[2]
rs144908022	11:64892198	G/A	0.01025	20165/595231	2.19E−18	1.61 (1.44–1.79)	European	[3]
rs61744384	11:65387378	T/A	0.5586	20165/595231	8.58E−22	1.12 (1.1–1.15)	European	[3]
rs478304	11:65494260	T/G	0.60/0.55	3956/7102	3.23E−11	1.20 (1.11–1.29)	European (UK)	[5]
rs11227289	11 :65521126	G/T	0.4377	34422/364991	1.23E-8	1.06 (1.04-1.08)	European (Estonian, Finnish & Dutch)	[4]
rs10896460	11:69073216	T/G	0.8125	20165/595231	2.80E−11	1.11 (1.08–1.14)	European	[3]
rs10734852	12 :12604777	A/G	0.5377	34422/364991	1.99E-13	1.07 (1.05-1.09)	European (Estonian, Finnish & Dutch)	[4]
rs7312010	12:12612436	A/G	0.4064	20165/595231	9.85E−15	1.1 (1.07–1.12)	European	[3]
rs4760791	12 :71691648	A/G	0.5859	34422/364991	1.14E-9	1.06 (1.04-1.08)	European (Estonian, Finnish & Dutch)	[4]
rs1342583	13:81441795	A/G	0.5695	20165/595231	4.85E−11	1.08 (1.06–1.11)	European	[3]
rs8042919	15:50878630	A/G	0.1109	20165/595231	4.48E−8	1.11 (1.07–1.15)	European	[3]
rs34560261	15:90734426	C/T	0.86/0.83 [2] 0.8345 [3] 0.8390 [4]	5602/21120 [2] 20165/595231 [3] 34422/364991 [4]	5.89E−15; 2.51E−35; 1.06E-28	1.32 (1.23–1.41); 1.25 (1.21–1.3); 1.16 (1.13-1.19)	European	[2-4]
rs6498135	16 :11034933	G/A	0.5928	34422/364991	7.39E-9	1.06 (1.04-1.08)	European (Estonian, Finnish & Dutch)	[4]
rs7194305	16:11099707	A/G	0.584	20165/595231	2.18E−15	1.1 (1.07–1.13)	European	[3]
rs72803831	16:77515430	G/A	0.8875	20165/595231	2.40E−11	1.15 (1.1–1.19)	European	[3]
rs8078102	17 :80117478	C/A	0.2421	34422/364991	3.82E-10	1.07 (1.05-1.09)	European (Estonian, Finnish & Dutch)	[4]
rs117943429	18:49737774	A/C	\	4762	9.1e-07	\	European (Australian)	[7]
rs12373373	18:77984345	T/C	0.3977	20165/595231	3.49E−8	1.08 (1.05–1.11)	European	[3]
rs28360612	22:24883218	T/A	0.74/0.72	5602/21120	1.05E−8	1.15 (1.10–1.21)	European (UK)	[2]
rs2070475	22:24891355	T/A	0.1641	20165/595231	5.40E−10	1.11 (1.07–1.15)	European	[3]
rs12321	22 :29453193	G/C	0.6408	34422/364991	1.15E-8	1.06 (1.04-1.08)	European (Estonian, Finnish & Dutch)	[4]
rs135025	22:33202478	A/G	0.4414	20165/595231	1.42E−10	1.08 (1.05–1.1)	European	[3]
rs130291	22 :33221375	G/A	0.5456	34422/364991	7.83E-10	1.06 (1.04-1.08)	European (Estonian, Finnish & Dutch)	[4]
rs738409	22:44324727	C/G	0.7782	20165/595231	1.00E−8	1.09 (1.06–1.12)	European	[3]
rs7410766	22 :50321928	C/T	0.2154	34422/364991	1.26E-9	1.07 (1.05-1.10)	European (Estonian, Finnish & Dutch)	[4]
rs28470568	22:50335839	T/G	0.1448	20165/595231	1.19E−9	1.11 (1.08–1.15)	European	[3]
Abbreviations: Abbreviations: Chr: chromosome; Pos: position; RA: risk alleles; PA: protective alleles; RAF: risk allele frequence; N: number of the sample size; Ca: case; Co: control; P: genotype-phenotype association p-values reported in the literature; OR (95% CI): Odds ratio and 95% confidence interval.
References:
[1]	He L, Wu W-J, Yang J-K, Cheng H, Zuo X-B, Lai W, et al. Two new susceptibility loci 1q24.2 and 11p11.2 confer risk to severe acne. Nat Commun 2014; 5(1): 2870.
[2]	Petridis C, Navarini AA, Dand N, Saklatvala J, Baudry D, Duckworth M, et al. Genome-wide meta-analysis implicates mediators of hair follicle development and morphogenesis in risk for severe acne. Nat Commun 2018; 9(1): 5075.
[3]	Mitchell BL, Saklatvala JR, Dand N, Hagenbeek FA, Li X, Min JL, et al. Genome-wide association meta-analysis identifies 29 new acne susceptibility loci. Nat Commun 2022; 13(1): 702.
[4]	Teder-Laving M, Kals M, Reigo A, Ehin R, Objärtel T, Vaht M, et al. Genome-wide meta-analysis identifies novel loci conferring risk of acne vulgaris. Eur J Hum Genet 2023: 1–8.
[5]	Navarini AA, Simpson MA, Weale M, Knight J, Carlavan I, Reiniche P, et al. Genome-wide association study identifies three novel susceptibility loci for severe Acne vulgaris. Nat Commun 2014; 5: 4020.
[6]	Zhang M, Qureshi AA, Hunter DJ, Han J. A genome-wide association study of severe teenage acne in European Americans. Hum Genet 2014; 133(3): 259–64.
[7]	Mina-Vargas A, Colodro-Conde L, Grasby K, Zhu G, Gordon S, Medland SE, et al. Heritability and GWAS Analyses of Acne in Australian Adolescent Twins. Twin Res Hum Genet 2017; 20(6): 541–9.

## Sheet: S2
Table S2. Association results of acne vulgaris for SNPs previously reported to be associated with acne vulgaris in the SMCSGES cohort.
rs ID	Reported Ancestry Group	Tag-variant	Chr:Pos (GRCh37)	Band	EA/NEA	EAF	N (Ca/Co)	Ca/Co		Interaction of Screen Usage Time		Interaction of Physical Activity Frequency		Interaction of Income		Interaction of Housing Type		Interaction of Milk Intake		Interaction of Seafood Intake		Interaction of Fast Food Intake		Interaction of Alcohol Intake
								P	OR (95% CI)	Pvariant	ORvariant (95% CI)	Pvariant	ORvariant (95% CI)	Pvariant	ORvariant (95% CI)	Pvariant	ORvariant (95% CI)	Pvariant	ORvariant (95% CI)	Pvariant	ORvariant (95% CI)	Pvariant	ORvariant (95% CI)	Pvariant	ORvariant (95% CI)
rs1159268[5]	European (UK)	rs1159268	1:29778201	1q41	G/A	0.4865	2741/2235	0.0005526	0.87 (0.803 -0.941)	1.40586e-07	0.657 (0.562-0.768)	0.0467132	0.835 (0.7-0.997)	0.129846	0.843 (0.676-1.051)	0.032402	0.817 (0.679-0.983)	0.230371	0.859 (0.67-1.101)	0.345014	0.863 (0.635-1.172)	0.120608	0.823 (0.644-1.052)	0.328326	1.196 (0.835-1.714)
rs7531806[1]	East Asian (Han Chinese)	rs3917698	1:169588117	1q24.2	A/G	0.3651	2741/2235	0.02009	1.103 (1.015 -1.198)	0.0174446	0.797 (0.662-0.961)	0.539262	1.059 (0.882-1.272)	0.614866	0.943 (0.751-1.184)	0.117229	1.167 (0.962-1.415)	0.0309337	1.333 (1.027-1.731)	0.46187	1.127 (0.819-1.55)	0.310042	1.139 (0.886-1.465)	0.700304	0.928 (0.634-1.358)
rs12738078[7]	European (Australian)	rs66687682	1:179254597	1p35.3	A/G	0.04122	2741/2235	0.5529	1.065 (0.864 – 1.313)	0.202357	0.681 (0.378-1.229)	0.211658	1.336 (0.848-2.103)	0.38902	0.787 (0.456-1.358)	0.529487	0.853 (0.52-1.4)	0.502747	1.257 (0.644-2.454)	0.399474	1.426 (0.625-3.255)	0.776759	0.907 (0.462-1.78)	0.814971	1.121 (0.431-2.916)
rs10911268[2]	European (UK)	rs10752906	1:183138949	1q25.3	T/C	0.3248	2741/2235	0.7138	1.016 (0.933 - 1.107)	0.000992019	0.719 (0.591-0.875)	0.868827	1.016 (0.841-1.228)	0.967693	0.995 (0.785-1.262)	0.814291	0.976 (0.798-1.193)	0.51498	0.915 (0.7-1.195)	0.973382	1.006 (0.721-1.403)	0.696752	0.949 (0.728-1.236)	0.791733	1.055 (0.71-1.566)
rs1256580[2-4]	European	rs1256658	1:183166970	1q41	A/G	0.2819	2741/2235	0.07731	0.922 (0.842-1.009)	0.000124728	0.656 (0.529-0.814)	0.55801	0.942 (0.771-1.15)	0.0953636	0.811 (0.634-1.037)	0.433572	0.92 (0.747-1.134)	0.51484	1.099 (0.827-1.462)	0.379461	1.171 (0.824-1.663)	0.630948	1.071 (0.81-1.416)	0.493028	1.156 (0.763-1.751)
rs404818[3]	European	rs404818	1:183167051	1q25.2	T/C	0.1254	2741/2235	0.6864	0.975 (0.863-1.102)	0.0226094	0.681 (0.49-0.948)	0.469445	0.902 (0.683-1.192)	0.316966	1.191 (0.846-1.677)	0.729057	1.05 (0.795-1.388)	0.320765	0.823 (0.561-1.208)	0.573096	1.144 (0.717-1.824)	0.697749	1.076 (0.744-1.557)	0.0944839	1.604 (0.922-2.79)
rs513398[3]	European	rs3120034	1:200885247	1q25.3	A/G	0.2867	2741/2235	0.3197	1.047 (0.957-1.146)	0.0127147	0.762 (0.616-0.944)	0.595147	1.056 (0.865-1.289)	0.720785	1.047 (0.814-1.346)	0.701802	1.042 (0.843-1.288)	0.22661	0.84 (0.632-1.115)	0.928845	1.016 (0.716-1.441)	0.79783	0.964 (0.73-1.273)	0.394974	1.197 (0.791-1.81)
rs296522[3]	European	rs427466	1:218844906	1q32.1	A/C	0.263	2741/2235	0.3717	1.043 (0.951-1.145)	0.0643179	0.811 (0.649-1.013)	0.379302	1.097 (0.892-1.35)	0.298081	1.143 (0.888-1.471)	0.271508	1.129 (0.909-1.402)	0.426462	0.886 (0.659-1.193)	0.754498	1.058 (0.741-1.511)	0.578452	0.922 (0.692-1.228)	0.207176	1.313 (0.86-2.005)
rs6684734[3]	European	rs6698475	1:218858745	1q41	A/C	0.3489	2741/2235	0.1757	0.944 (0.867-1.026)	2.08043e-05	0.662 (0.547-0.8)	0.0183855	0.799 (0.662-0.963)	0.36524	1.114 (0.882-1.406)	0.59737	1.054 (0.868-1.278)	0.825635	0.971 (0.749-1.26)	0.824303	0.964 (0.697-1.333)	0.86149	0.977 (0.754-1.266)	0.419454	0.854 (0.582-1.253)
rs3118181[4]	European (Estonian, Finnish & Dutch)	rs3118181	1:219206313	1q25.3	T/C	0.2857	2741/2235	0.351	1.044 (0.954-1.142)	0.0120572	0.761 (0.615-0.942)	0.59985	1.055 (0.864-1.287)	0.844383	1.025 (0.798-1.317)	0.615079	1.056 (0.855-1.303)	0.274122	0.854 (0.644-1.133)	0.898255	1.023 (0.722-1.449)	0.875033	0.978 (0.742-1.29)	0.397892	1.195 (0.791-1.806)
rs1481362[4]	European (Estonian, Finnish & Dutch)	rs1481362	1:219633525	1q41	A/G	0.4998	2741/2235	0.002055	1.133 (1.046-1.226)	0.14848	0.892 (0.764-1.042)	0.119935	1.15 (0.964-1.373)	0.204755	1.153 (0.925-1.436)	0.0661568	1.189 (0.989-1.431)	0.601869	1.068 (0.835-1.366)	0.312136	1.171 (0.862-1.591)	0.124549	1.211 (0.949-1.546)	0.361505	0.846 (0.59-1.212)
rs2901000[2,3]	European	rs2901000	2:60501216	2p16.1	A/G	0.2953	2741/2235	0.03596	1.1 (1.006 - 1.202)	0.0859498	0.831 (0.672-1.027)	0.571058	1.059 (0.869-1.29)	0.317708	1.131 (0.889-1.439)	0.269996	1.124 (0.913-1.384)	0.123628	1.248 (0.941-1.655)	0.678251	1.075 (0.763-1.515)	0.0193094	1.386 (1.054-1.821)	0.91748	0.979 (0.65-1.473)
rs121908120[2]	European (UK)	rs6744479	2:60520351	2q35	C/T	0.4272	2741/2235	0.4065	1.035 (0.954 - 1.123)	0.0168012	0.813 (0.686-0.963)	0.956215	0.995 (0.83-1.193)	0.625623	1.057 (0.846-1.32)	0.689515	0.962 (0.796-1.163)	0.855358	1.024 (0.794-1.32)	0.238206	1.207 (0.883-1.649)	0.405555	0.9 (0.701-1.154)	0.430034	0.86 (0.591-1.251)
rs260643[3]	European	rs1117424	2:109451550	2q12.3	G/T	0.04953	2741/2235	0.8896	0.987 (0.82-1.189)	0.00211947	0.425 (0.246-0.733)	0.245485	0.781 (0.514-1.186)	0.0940663	0.661 (0.407-1.073)	0.850003	0.96 (0.627-1.47)	0.410562	1.28 (0.711-2.302)	0.0234308	0.459 (0.234-0.9)	0.487545	0.821 (0.471-1.431)	0.0187407	0.353 (0.148-0.841)
rs6735739[3]	European	rs13013349	2:113600326	2q13	T/C	0.4741	2741/2235	0.4763	0.972 (0.897-1.052)	6.33776e-05	0.722 (0.616-0.847)	0.471751	1.068 (0.893-1.276)	0.420393	0.914 (0.735-1.137)	0.689336	0.963 (0.8-1.159)	0.464326	1.099 (0.853-1.416)	0.437759	0.885 (0.651-1.204)	0.630518	1.062 (0.83-1.36)	0.0975243	0.732 (0.507-1.059)
rs9808396[4]	European (Estonian, Finnish & Dutch)	rs9808396	2:219718957	2p16.1	A/T	0.1723	2741/2235	0.4157	1.046 (0.939-1.165)	0.0348316	0.735 (0.553-0.978)	0.563059	1.073 (0.845-1.363)	0.185856	0.821 (0.613-1.1)	0.634163	1.064 (0.824-1.374)	0.555693	1.109 (0.787-1.563)	0.537789	1.14 (0.752-1.727)	0.278227	1.199 (0.864-1.663)	0.577991	1.154 (0.697-1.908)
rs17265703[3]	European	rs17265703	3:12145239	3q21.1	G/A	0.0185	2741/2235	0.1113	1.282 (0.944-1.741)	0.15466	0.528 (0.219-1.272)	0.718944	1.13 (0.582-2.194)	0.0598833	2.192 (0.968-4.966)	0.739854	1.128 (0.553-2.3)	0.393438	1.573 (0.556-4.454)	0.49415	1.507 (0.465-4.888)	0.21986	1.852 (0.692-4.959)	0.97703	0.98 (0.245-3.924)
rs2600262[4]	European (Estonian, Finnish & Dutch)	rs160113	3:122048644	3p25.2	T/C	0.1145	2741/2235	0.825	1.014 (0.894-1.151)	0.101382	0.742 (0.518-1.061)	0.783634	1.04 (0.786-1.377)	0.285176	1.209 (0.854-1.711)	0.190393	0.82 (0.609-1.104)	0.789721	1.056 (0.708-1.574)	0.133256	0.692 (0.429-1.119)	0.863632	1.034 (0.705-1.517)	0.716208	0.896 (0.497-1.617)
rs4487353[2]	European (UK)	rs4487353	4:124232470	4q28.1	G/A	0.477	2741/2235	0.008363	1.114 (1.027 - 1.207)	0.0567816	0.857 (0.731-1.004)	0.154888	1.139 (0.952-1.362)	0.488751	0.925 (0.741-1.154)	0.719677	0.966 (0.802-1.165)	0.603033	1.069 (0.832-1.372)	0.347639	1.162 (0.85-1.589)	0.469393	1.096 (0.855-1.405)	0.272822	1.234 (0.847-1.797)
rs13104688[3]	European	rs2047583	4:124253789	4q28.1	C/T	0.4581	2741/2235	0.004309	1.125 (1.038-1.221)	0.0833207	0.866 (0.737-1.019)	0.0848057	1.172 (0.978-1.404)	0.66892	0.952 (0.761-1.192)	0.848473	1.018 (0.844-1.229)	0.578864	1.074 (0.835-1.382)	0.295306	1.184 (0.863-1.625)	0.3562	1.125 (0.876-1.446)	0.235102	1.257 (0.862-1.834)
rs6842241[3]	European	rs6842241	4:148400819	4q31.22	A/C	0.2132	2741/2235	0.2907	0.949 (0.861-1.046)	8.53754e-05	0.609 (0.476-0.78)	0.828476	1.024 (0.825-1.271)	0.657437	0.941 (0.718-1.232)	0.154727	0.849 (0.678-1.064)	0.555135	0.912 (0.67-1.24)	0.810509	1.047 (0.717-1.53)	0.366937	1.15 (0.849-1.557)	0.878252	1.036 (0.659-1.628)
rs38055[5]	European (UK)	rs38055	5:44362134	5q11.2	A/G	0.2581	2741/2235	0.9959	1 (0.913 – 1.095)	0.00431599	0.727 (0.583-0.905)	0.952906	1.006 (0.822-1.231)	0.720846	0.955 (0.742-1.229)	0.348532	1.106 (0.896-1.365)	0.0193866	1.413 (1.057-1.888)	0.903577	1.022 (0.716-1.46)	0.681657	1.06 (0.802-1.402)	0.359825	0.82 (0.536-1.254)
rs10515088[7]	European (Australian)	rs76502645	5:44366552	5q13.1	C/A	0.006273	2741/2235	0.5428	0.833 (0.463 – 1.5)	0.515337	0.558 (0.096-3.233)	0.642803	0.716 (0.175-2.937)	0.953338	1.064 (0.133-8.534)	0.551925	0.622 (0.13-2.971)	0.978779	0.975 (0.154-6.158)	0.2928	3.919 (0.308-49.921)	0.664096	0.654 (0.096-4.456)	0.900767	1.193 (0.074-19.228)
rs629725[2,3]	European	rs629725	5:52560644	5q11.2	T/C	0.2635	2741/2235	0.9374	1.004 (0.917 – 1.098)	0.00259065	0.714 (0.574-0.889)	0.888894	0.986 (0.807-1.204)	0.900543	0.984 (0.766-1.265)	0.454552	1.083 (0.879-1.336)	0.0118448	1.451 (1.086-1.938)	0.549396	1.114 (0.782-1.587)	0.813188	1.034 (0.783-1.367)	0.363277	0.823 (0.54-1.253)
rs158639[2]	European (UK)	rs158639	5:52628130	5q11.2	A/G	0.4282	2741/2235	0.3867	1.036 (0.956 - 1.122)	0.0173596	0.817 (0.692-0.965)	0.120259	1.151 (0.964-1.376)	0.865979	0.981 (0.789-1.221)	0.160275	1.141 (0.949-1.373)	0.887222	0.982 (0.765-1.261)	0.414022	1.137 (0.835-1.549)	0.616354	0.94 (0.738-1.197)	0.611592	1.102 (0.758-1.6)
rs16874036[3]	European	rs16874036	5:52631067	5p12	A/G	0.1553	2741/2235	0.386	0.952 (0.851-1.064)	0.00782726	0.663 (0.49-0.898)	0.511281	0.919 (0.716-1.181)	0.0899969	0.767 (0.564-1.042)	0.000482992	0.628 (0.483-0.815)	0.1319	1.312 (0.921-1.869)	0.299823	0.801 (0.527-1.218)	0.884955	0.974 (0.686-1.385)	0.3405	0.78 (0.468-1.3)
rs455660[3]	European	rs455660	5:55611710	5q11.2	T/C	0.388	2741/2235	0.2177	0.950 (0.875-1.031)	0.000237704	0.712 (0.594-0.853)	0.83364	0.98 (0.815-1.179)	0.45419	0.918 (0.733-1.149)	0.73633	0.968 (0.8-1.171)	0.147033	0.83 (0.646-1.068)	0.0894073	0.757 (0.548-1.044)	0.0739209	0.796 (0.619-1.022)	0.262961	1.239 (0.851-1.803)
rs258887[3]	European	rs258887	5:55816888	5q13.2	A/C	0.3171	2741/2235	0.5695	1.025 (0.941-1.117)	0.0103121	0.774 (0.636-0.941)	0.753684	0.97 (0.802-1.174)	0.861287	1.022 (0.804-1.299)	0.443498	1.081 (0.885-1.321)	0.149696	1.217 (0.932-1.591)	0.388246	1.156 (0.832-1.607)	0.61171	1.071 (0.823-1.393)	0.811312	0.953 (0.642-1.414)
rs11242109[3] & rs2522051[4]	European	rs2522051	5:67656452	5q31.1	T/C	0.2551	2741/2235	0.4568	1.036 (0.944-1.136)	0.0356427	0.784 (0.625-0.984)	0.749219	1.034 (0.843-1.268)	0.791179	1.034 (0.806-1.327)	0.715588	1.041 (0.84-1.288)	0.927891	0.987 (0.737-1.321)	0.834216	0.963 (0.677-1.369)	0.237267	0.842 (0.633-1.12)	0.0694594	1.483 (0.969-2.268)
rs10941664[4]	European (Estonian, Finnish & Dutch)	rs10941664	5:72277724	5p12	T/C	0.1557	2741/2235	0.3776	0.951 (0.850-1.063)	0.00834802	0.666 (0.492-0.901)	0.532029	0.923 (0.719-1.186)	0.0950665	0.77 (0.567-1.047)	0.000710315	0.637 (0.491-0.827)	0.146807	1.299 (0.912-1.849)	0.275584	0.792 (0.521-1.204)	0.827198	0.962 (0.677-1.366)	0.383411	0.797 (0.478-1.328)
rs37776[4]	European (Estonian, Finnish & Dutch)	rs37776	5:131797578	5q11.2	C/T	0.2642	2741/2235	0.8791	1.007 (0.920-1.102)	0.00295881	0.718 (0.576-0.893)	0.916352	0.989 (0.809-1.209)	0.949671	0.992 (0.77-1.277)	0.450676	1.084 (0.879-1.337)	0.0216083	1.406 (1.051-1.881)	0.54025	1.117 (0.784-1.592)	0.806994	1.035 (0.783-1.369)	0.443227	0.849 (0.558-1.291)
rs169262[3]	European	rs169262	6:27770890	6p22.1	T/C	0.2075	2741/2235	0.2063	0.932 (0.834-1.040)	0.000887139	0.655 (0.51-0.84)	0.775129	0.968 (0.778-1.206)	0.993233	0.999 (0.762-1.309)	0.499837	0.924 (0.735-1.162)	0.798467	0.961 (0.706-1.308)	0.00188315	0.557 (0.385-0.806)	0.710607	0.944 (0.698-1.278)	0.00354619	0.508 (0.322-0.801)
rs17692425[3]	European	rs1322857	6:85613817	6q14.3	A/G	0.089	2741/2235	0.09706	1.127 (0.979-1.297)	0.294348	0.812 (0.549-1.199)	0.783606	1.044 (0.767-1.423)	0.105353	1.386 (0.934-2.058)	0.0739952	1.346 (0.972-1.864)	0.170334	1.369 (0.874-2.143)	0.475582	1.223 (0.703-2.128)	0.22092	1.302 (0.853-1.988)	0.609062	1.187 (0.615-2.289)
rs9398069[3]	European	rs9398069	6:106601165	6q21	T/C	0.4856	2741/2235	0.8436	1.008 (0.931-1.092)	0.00141864	0.773 (0.66-0.905)	0.926219	0.992 (0.829-1.187)	0.723371	0.961 (0.769-1.2)	0.327314	0.912 (0.757-1.097)	0.662336	1.057 (0.825-1.353)	0.997957	1 (0.735-1.363)	0.926426	1.011 (0.794-1.289)	0.580775	0.902 (0.626-1.3)
rs7809981[2]	European (UK)	rs4723979	7:40868141	7p14.1	C/T	0.4763	2741/2235	0.6618	0.982 (0.907 - 1.064)	3.57253e-05	0.715 (0.61-0.839)	0.373761	0.923 (0.773-1.102)	0.582522	1.063 (0.855-1.322)	0.311214	0.908 (0.754-1.094)	0.562567	1.078 (0.836-1.389)	0.613371	0.924 (0.68-1.256)	0.846502	1.025 (0.801-1.31)	0.418702	1.164 (0.806-1.68)
rs9639838[3]	European	rs6949092	7:40872428	7p14.1	T/C	0.4756	2741/2235	0.607	0.979 (0.904-1.061)	6.78047e-05	0.723 (0.616-0.848)	0.429696	0.931 (0.779-1.112)	0.448083	1.088 (0.874-1.355)	0.307695	0.907 (0.753-1.094)	0.562773	1.078 (0.836-1.388)	0.553376	0.911 (0.669-1.24)	0.960374	1.006 (0.786-1.288)	0.427978	1.161 (0.803-1.677)
rs28570522[2]	European (UK)	rs9650656	8:8103782	8p23.1	G/A	0.3551	2741/2235	0.2951	1.047 (0.961 - 1.14)	0.00246979	0.745 (0.615-0.901)	0.162797	1.145 (0.947-1.384)	0.707976	1.046 (0.828-1.322)	0.727448	0.965 (0.792-1.176)	0.532551	1.088 (0.834-1.42)	0.459584	1.132 (0.815-1.573)	0.796652	1.035 (0.796-1.347)	0.983593	1.004 (0.677-1.489)
rs2945230[3]	European	rs712253	8:10607254	8p23.1	T/C	0.01842	2741/2235	0.006375	1.517 (1.125-2.048)	0.0988418	0.506 (0.226-1.136)	0.75358	1.109 (0.581-2.115)	0.807158	0.903 (0.398-2.047)	0.0598889	1.968 (0.972-3.982)	0.470635	1.416 (0.551-3.639)	0.768722	0.845 (0.274-2.604)	0.182634	1.843 (0.75-4.527)	0.901665	1.088 (0.284-4.175)
rs919555[3]	European	rs919555	8:10618176	8p23.1	A/C	0.3474	2741/2235	0.3244	1.044 (0.958-1.137)	0.00645826	0.765 (0.631-0.928)	0.0899427	1.179 (0.975-1.426)	0.868934	0.98 (0.775-1.241)	0.572718	0.944 (0.774-1.152)	0.190586	1.194 (0.915-1.558)	0.516256	1.115 (0.802-1.551)	0.64769	1.064 (0.816-1.387)	0.802488	1.052 (0.708-1.562)
rs17803958[3]	European	rs17803958	8:13231742	8p22	T/C	0.01939	2741/2235	0.6877	1.063 (0.789-1.433)	0.433163	0.701 (0.288-1.706)	0.533338	1.232 (0.639-2.372)	0.203622	0.59 (0.261-1.331)	0.42434	1.342 (0.652-2.759)	0.633858	0.791 (0.301-2.076)	0.516556	0.682 (0.215-2.168)	0.784682	1.14 (0.446-2.911)	0.0512817	4.308 (0.992-18.707)
rs478304[5]	European (UK)	rs537786	11:13111484	11q13.1	T/C	0.4935	2741/2235	0.1469	1.062 (0.979 – 1.151)	0.0138191	0.821 (0.701-0.961)	0.935727	1.007 (0.841-1.206)	0.798479	1.029 (0.827-1.28)	0.209356	1.129 (0.934-1.363)	0.258145	1.16 (0.897-1.5)	0.538124	0.908 (0.667-1.236)	0.519656	1.084 (0.847-1.388)	0.384176	1.176 (0.816-1.696)
rs747650 & rs1060573[1]	East Asian (Han Chinese)	rs11039112	11:13124524	11p11.2	C/T	0.2758	2741/2235	0.5992	1.024 (0.937 – 1.12)	0.0041192	0.733 (0.593-0.906)	0.547006	1.061 (0.874-1.289)	0.869966	1.02 (0.803-1.296)	0.133595	1.167 (0.954-1.427)	0.0735808	1.284 (0.976-1.688)	0.954181	1.01 (0.719-1.419)	0.958131	1.007 (0.771-1.316)	0.308148	1.227 (0.828-1.819)
rs2727365[2]	European (UK)	rs2727365	11:13130559	11p15.2	G/A	0.03199	2741/2235	0.3746	1.108 (0.883 - 1.391)	0.121848	0.585 (0.297-1.154)	0.861641	0.955 (0.57-1.6)	0.332065	0.739 (0.401-1.362)	0.0283195	1.795 (1.064-3.027)	0.610493	1.206 (0.586-2.48)	0.676575	1.196 (0.516-2.771)	0.0182227	0.431 (0.214-0.867)	0.804356	0.876 (0.308-2.494)
rs3849154[3]	European	rs3849154	11:19886363	11p15.2	T/G	0.02786	2741/2235	0.2125	1.165 (0.916-1.481)	0.0568169	0.497 (0.242-1.02)	0.89085	0.963 (0.559-1.658)	0.552365	0.822 (0.431-1.568)	0.0151517	1.998 (1.143-3.494)	0.771945	1.116 (0.532-2.342)	0.494482	0.738 (0.309-1.763)	0.129446	0.569 (0.274-1.18)	0.822528	0.882 (0.295-2.64)
rs1838055[3]	European	rs2014079	11:47174296	11p15.1	G/A	0.1343	2741/2235	0.7814	0.984 (0.874-1.106)	0.000990016	0.583 (0.423-0.804)	0.943428	1.009 (0.779-1.309)	0.844309	1.032 (0.751-1.419)	0.769705	0.961 (0.733-1.258)	0.596136	1.099 (0.775-1.56)	0.646629	0.9 (0.574-1.411)	0.744295	0.942 (0.66-1.346)	0.635343	0.876 (0.508-1.513)
rs61744384[3]	European	rs61744384	11:61619829	11q13.1	A/T	0.4806	2741/2235	0.058	0.925 (0.854-1.003)	3.71976e-05	0.715 (0.61-0.839)	0.497604	0.94 (0.785-1.125)	0.268668	0.884 (0.71-1.1)	0.0758755	0.843 (0.699-1.018)	0.114805	0.813 (0.628-1.052)	0.39911	0.876 (0.645-1.191)	0.545918	0.928 (0.727-1.184)	0.310191	0.825 (0.569-1.197)
rs10896460[3]	European	rs11602680	11:65387378	11q13.3	G/A	0.4869	2741/2235	0.008976	0.897 (0.828-0.973)	2.40185e-07	0.655 (0.558-0.769)	0.80028	0.977 (0.815-1.171)	0.779903	1.032 (0.826-1.291)	0.0944519	0.852 (0.706-1.028)	0.844727	1.025 (0.8-1.313)	0.593393	0.917 (0.669-1.259)	0.162048	0.838 (0.655-1.073)	0.762658	0.944 (0.65-1.372)
rs11022666[4]	European (Estonian, Finnish & Dutch)	rs11022666	11:65493807	11p15.2	T/C	0.02825	2741/2235	0.3264	1.127 (0.888-1.429)	0.0728437	0.521 (0.255-1.062)	0.858487	0.952 (0.556-1.631)	0.557912	0.825 (0.434-1.569)	0.031844	1.831 (1.054-3.18)	0.870571	1.063 (0.51-2.215)	0.507586	0.746 (0.314-1.773)	0.0983622	0.543 (0.263-1.12)	0.73635	0.83 (0.28-2.461)
rs174594[4]	European (Estonian, Finnish & Dutch)	rs174594	11:65494987	11q12.2	A/C	0.3943	2741/2235	0.3076	0.957 (0.880-1.041)	0.00020609	0.718 (0.603-0.855)	0.91783	0.991 (0.826-1.187)	0.389435	0.907 (0.727-1.133)	0.265111	1.114 (0.921-1.347)	0.73984	0.958 (0.741-1.237)	0.269448	1.192 (0.873-1.628)	0.168497	0.84 (0.656-1.077)	0.348548	1.195 (0.823-1.736)
rs11227289[4]	European (Estonian, Finnish & Dutch)	rs509206	11:69053932	11q13.1	T/C	0.484	2741/2235	0.111	1.069 (0.985-1.161)	0.0251397	0.831 (0.707-0.977)	0.724348	1.034 (0.86-1.242)	0.690531	1.046 (0.837-1.308)	0.246946	1.12 (0.925-1.357)	0.169741	1.202 (0.924-1.562)	0.538034	0.906 (0.66-1.242)	0.69303	1.052 (0.819-1.35)	0.312035	1.215 (0.833-1.771)
rs7312010[3]	European	rs7295080	12:12559234	12p13.2	A/G	0.262	2741/2235	0.2451	0.947 (0.863-1.038)	0.000334724	0.657 (0.522-0.826)	0.985954	0.998 (0.813-1.225)	0.503813	0.917 (0.71-1.183)	0.186233	0.865 (0.698-1.072)	0.321439	1.157 (0.868-1.542)	0.701002	0.933 (0.653-1.332)	0.463765	1.112 (0.838-1.475)	0.725451	0.926 (0.605-1.419)
rs10734852[4]	European (Estonian, Finnish & Dutch)	rs10734852	12:12604777	12p13.2	G/A	0.246	2741/2235	0.5718	0.973 (0.883-1.071)	0.000779768	0.662 (0.521-0.842)	0.658324	1.049 (0.847-1.3)	0.372899	0.886 (0.678-1.157)	0.0588656	0.806 (0.644-1.008)	0.396665	1.137 (0.845-1.531)	0.905956	1.023 (0.706-1.48)	0.592112	1.083 (0.809-1.451)	0.951284	1.014 (0.65-1.583)
rs4760791[4]	European (Estonian, Finnish & Dutch)	rs7488044	12:71719164	12q21.1	A/C	0.00514	2741/2235	0.04725	0.527 (0.28-0.992)	0.457323	0.516 (0.09-2.952)	0.864601	0.887 (0.225-3.506)	0.110902	0.229 (0.037-1.403)	0.372759	0.516 (0.121-2.21)	0.744947	0.658 (0.053-8.178)	0.490871	2.506 (0.184-34.192)	0.292603	0.366 (0.057-2.376)	0.516113	0.405 (0.026-6.21)
rs1342583[3]	European	rs1342583	13:81441795	13q31.1	G/A	0.4354	2741/2235	0.3308	0.960 (0.885-1.042)	0.00387337	0.784 (0.665-0.925)	0.503677	0.94 (0.786-1.126)	0.996525	1 (0.802-1.248)	0.513801	0.939 (0.776-1.135)	0.621481	0.937 (0.725-1.211)	0.878832	1.025 (0.748-1.404)	0.502379	1.089 (0.849-1.397)	0.0023744	0.559 (0.384-0.813)
rs34560261[2-4]	European	rs8040878	15:50878630	15q26.1	C/A	0.05125	2741/2235	0.4599	0.934 (0.780 - 1.119)	0.00476114	0.47 (0.279-0.794)	0.987962	1.003 (0.67-1.501)	0.0200708	0.558 (0.342-0.913)	0.623431	0.9 (0.592-1.37)	0.0674756	0.591 (0.336-1.039)	0.336432	1.409 (0.7-2.838)	0.506589	0.831 (0.481-1.435)	0.647471	0.821 (0.353-1.912)
rs8042919[3]	European	rs8042919	15:90752835	15q21.2	A/G	0.06358	2741/2235	0.6154	1.044 (0.883-1.233)	0.0932983	0.655 (0.4-1.073)	0.11833	0.746 (0.517-1.077)	0.579694	1.137 (0.721-1.793)	0.574321	0.897 (0.613-1.311)	0.850325	0.951 (0.565-1.601)	0.394378	1.314 (0.701-2.466)	0.105118	1.569 (0.91-2.705)	0.559861	0.798 (0.375-1.702)
rs7194305[3]	European	rs7194305	16:11099707	16p13.13	G/A	0.3353	2741/2235	0.1073	0.933 (0.858-1.015)	0.000941688	0.723 (0.596-0.876)	0.337596	0.912 (0.756-1.1)	0.964111	1.005 (0.8-1.264)	0.854988	0.982 (0.807-1.195)	0.269676	0.861 (0.661-1.123)	0.212672	0.814 (0.589-1.125)	0.861404	0.977 (0.756-1.264)	0.895551	0.975 (0.663-1.433)
rs72803831[3]	European	rs71386257	16:11099968	16q23.1	C/G	0.2192	2741/2235	0.5727	0.972 (0.882-1.072)	0.00169069	0.681 (0.535-0.865)	0.346436	1.11 (0.893-1.379)	0.0984941	0.8 (0.614-1.042)	0.301009	1.126 (0.899-1.411)	0.331752	1.161 (0.859-1.57)	0.804901	0.954 (0.657-1.385)	0.196219	1.216 (0.904-1.637)	0.416833	1.206 (0.768-1.894)
rs6498135[4]	European (Estonian, Finnish & Dutch)	rs17804470	16:77712649	16p13.13	C/G	0.3364	2741/2235	0.1333	0.937 (0.862-1.02)	0.00174849	0.735 (0.606-0.891)	0.367225	0.917 (0.76-1.107)	0.922994	0.989 (0.786-1.244)	0.838373	0.98 (0.805-1.193)	0.383969	0.888 (0.68-1.16)	0.230178	0.82 (0.592-1.134)	0.995698	0.999 (0.771-1.295)	0.747652	0.939 (0.638-1.381)
rs8078102[4]	European (Estonian, Finnish & Dutch)	rs8078102	17:80117478	17q25.3	C/A	0.03646	2741/2235	0.07235	0.831 (0.679-1.017)	0.0399907	0.54 (0.3-0.972)	0.616201	0.894 (0.576-1.386)	0.48895	0.821 (0.47-1.434)	0.599851	0.88 (0.545-1.42)	0.25609	1.454 (0.762-2.775)	0.973017	1.013 (0.485-2.114)	0.968064	1.012 (0.552-1.856)	0.72014	1.182 (0.473-2.953)
rs12373373[3]	European	rs72978384	18:77926862	18q23	A/G	0.1019	2741/2235	0.7523	0.979 (0.857-1.118)	0.952945	0.989 (0.68-1.437)	0.88925	1.021 (0.762-1.369)	0.763492	1.059 (0.731-1.534)	0.929065	1.014 (0.748-1.375)	0.238637	0.782 (0.52-1.177)	0.265276	1.349 (0.797-2.283)	0.343355	1.219 (0.81-1.835)	0.853104	0.945 (0.521-1.714)
rs28360612[2]	European (UK)	rs3761420	22:24826155	22q11.23	G/A	0.4905	2741/2235	0.6268	1.02 (0.941- 1.107)	0.00278297	0.782 (0.666-0.919)	0.372977	1.086 (0.906-1.301)	0.628794	1.057 (0.845-1.32)	0.965816	0.996 (0.825-1.202)	0.826851	1.028 (0.801-1.32)	0.238296	1.207 (0.883-1.65)	0.683076	0.949 (0.739-1.219)	0.94256	0.986 (0.681-1.43)
rs2070475[3]	European	rs2236624	22:24836024	22q11.23	T/C	0.3448	2741/2235	0.676	1.019 (0.934-1.112)	0.0104544	0.772 (0.634-0.941)	0.811489	1.024 (0.843-1.243)	0.237516	1.156 (0.909-1.471)	0.354027	0.909 (0.743-1.112)	0.899276	1.017 (0.779-1.329)	0.0814738	1.348 (0.963-1.886)	0.930009	1.012 (0.773-1.325)	0.430496	0.851 (0.569-1.271)
rs135025[3]	European	rs130561	22:29453193	22q12.3	A/C	0.4797	2741/2235	0.3621	0.963 (0.887-1.045)	0.000993327	0.764 (0.651-0.897)	0.733118	0.969 (0.808-1.162)	0.388281	0.907 (0.728-1.131)	0.417214	0.924 (0.764-1.118)	0.62473	0.938 (0.726-1.212)	0.26019	1.2 (0.874-1.648)	0.331925	1.134 (0.879-1.463)	0.731872	1.067 (0.736-1.548)
rs738409[3]	European	rs738409	22:33191373	22q13.31	G/C	0.3761	2741/2235	0.0001218	0.849 (0.781-0.923)	3.77982e-05	0.677 (0.562-0.815)	0.155892	0.874 (0.726-1.053)	0.496238	0.924 (0.735-1.161)	0.0368285	0.813 (0.67-0.987)	0.714426	1.05 (0.809-1.361)	0.647048	0.927 (0.672-1.281)	0.846153	0.975 (0.754-1.261)	0.166502	0.762 (0.519-1.12)
rs28470568[3] & rs7410766[4]	European	rs9616391	22:33221375	22q13.33	T/C	0.08069	2741/2235	0.7381	1.025 (0.885-1.188)	0.227043	0.765 (0.495-1.182)	0.714354	0.941 (0.678-1.305)	0.356783	0.831 (0.56-1.232)	0.118503	0.761 (0.54-1.072)	0.91811	1.024 (0.652-1.609)	0.761415	0.917 (0.524-1.606)	0.527401	0.864 (0.548-1.36)	0.15294	1.65 (0.83-3.279)
rs12321[4]	European (Estonian, Finnish & Dutch)	rs12321	22:44324727	22q12.1	C/G	0.447	2741/2235	0.315	0.959 (0.885-1.040)	0.000113006	0.724 (0.614-0.853)	0.0306627	0.82 (0.686-0.982)	0.756263	1.035 (0.831-1.29)	0.211626	0.888 (0.737-1.07)	0.351211	0.887 (0.688-1.142)	0.895323	0.979 (0.717-1.338)	0.39495	1.114 (0.869-1.427)	0.153704	0.763 (0.525-1.107)
rs130291[4]	European (Estonian, Finnish & Dutch)	rs9616391	22:50314573	22q12.3	A/G	0.4304	2741/2235	0.3526	0.961 (0.883-1.045)	0.00247099	0.768 (0.647-0.911)	0.845836	0.982 (0.814-1.184)	0.0900046	0.822 (0.656-1.031)	0.739687	0.968 (0.796-1.175)	0.28517	0.868 (0.669-1.126)	0.0839112	1.329 (0.963-1.835)	0.142081	1.212 (0.938-1.566)	0.815918	1.047 (0.713-1.536)
Abbreviations: Chr: chromosome; Pos: position; EA: effect allele; NEA: non-effect allele; EAF: effect allele frequency; N: number of the sample size; Ca: case; Co: control; P: the p-value from logistic regression, ajusted for age and sex; OR (95% CI): Odds ratio and 95% confidence interval. All odds ratios were estimated with respect to the effect allele; Tag-variant refers to the genetic variant…
References:
[1]		He L, Wu W-J, Yang J-K, Cheng H, Zuo X-B, Lai W, et al. Two new susceptibility loci 1q24.2 and 11p11.2 confer risk to severe acne. Nat Commun 2014; 5(1): 2870.
[2]		Petridis C, Navarini AA, Dand N, Saklatvala J, Baudry D, Duckworth M, et al. Genome-wide meta-analysis implicates mediators of hair follicle development and morphogenesis in risk for severe acne. Nat Commun 2018; 9(1): 5075.
[3]		Mitchell BL, Saklatvala JR, Dand N, Hagenbeek FA, Li X, Min JL, et al. Genome-wide association meta-analysis identifies 29 new acne susceptibility loci. Nat Commun 2022; 13(1): 702.
[4]		Teder-Laving M, Kals M, Reigo A, Ehin R, Objärtel T, Vaht M, et al. Genome-wide meta-analysis identifies novel loci conferring risk of acne vulgaris. Eur J Hum Genet 2023: 1–8.
[5]		Navarini AA, Simpson MA, Weale M, Knight J, Carlavan I, Reiniche P, et al. Genome-wide association study identifies three novel susceptibility loci for severe Acne vulgaris. Nat Commun 2014; 5: 4020.
[6]		Zhang M, Qureshi AA, Hunter DJ, Han J. A genome-wide association study of severe teenage acne in European Americans. Hum Genet 2014; 133(3): 259–64.
[7]		Mina-Vargas A, Colodro-Conde L, Grasby K, Zhu G, Gordon S, Medland SE, et al. Heritability and GWAS Analyses of Acne in Australian Adolescent Twins. Twin Res Hum Genet 2017; 20(6): 541–9.

## Sheet: S3
Table S3. Expression quantitative trait locus (eQTL) associations of acne-associated variants.
rs ID	Chr:Pos (hg19)	Target Gene	Tissue	Variant Type	Effect Allele	Effect Size (NES)	P	Source Database
rs1159268	1:218844906	TGFB2	Esophagus - Mucosa	Lead	A	-0.2	5.31 × 10⁻8	GTEx v8
rs17048367	1:218833889	TGFB2	Cultured Fibroblasts	Proxy	G	0.101	1.15 × 10⁻⁵	GTEx v6
rs738409	22:44324727	PNPLA3	Skin - Sun Exposed	Lead (Missense)	G	-0.16	7.4 × 10⁻10	GTEx v8
rs738409	22:44324727	PNPLA3	Skin - Not Exposed	Lead (Missense)	G	-0.17	2.96 × 10⁻9	GTEx v8
eQTL statistics were retrieved from the GTEx database (v6 and v8 releases). NES (Normalized Effect Size) represents the estimated allelic effect on gene expression, defined as the slope of the linear regression of normalized expression levels on effect allele dosage. rs1159268 (1q41) and rs738409 (22q13) were identified as the lead association signals in this study. For the 1q41 locus, rs17048367…

## Sheet: S4
Table S4. Predicted regulatory annotations for rs17048367 at the 1q41 locus
rs ID	Epigenome ID	Cell / Tissue Type	Chromatin State (Core 15-state model)	Supporting Epigenomic Features	Data source
rs17048367	E126	Adult dermal fibroblasts (NHDF-Ad)	Enhancer (7_Enh)	H3K4me1	HaploReg v4.2
rs17048367	E127	Epidermal keratinocytes (NHEK)	Enhancer (7_Enh)	H3K4me1, H3K27ac	HaploReg v4.2
Chromatin states were obtained from HaploReg based on ChromHMM core 15-state models. Enhancer states were defined by characteristic histone modification patterns, including enrichment of H3K4me1 and/or H3K27ac. rs17048367 is in perfect linkage disequilibrium with the reported variant rs1159268 (r² = 1.0; CHB).

## Sheet: S5
Table S5. Gene Ontology enrichment analysis of genes mapped from GxE significant variants.
GO-term	Description	Count in Network1	Genes in Term2	Strength3	Signal	False Discovery Rate4
GO:0002437	Inflammatory response to antigenic stimulus	4 of 38	IL37, IL36RN, IL36B, IL1RN	1.95	1.19	0.0014
GO:0071222	Cellular response to lipopolysaccharide	6 of 195	IL37, IL36RN, IL36B, IL1A, IL1B, XBP1	1.42	1.03	0.0014
GO:0032675	Regulation of interleukin-6 production	5 of 151	IL37, IL36RN, IL1A, IL1B, XBP1	1.45	0.96	0.0027
GO:0046889	Positive regulation of lipid biosynthetic process	4 of 86	IL1A, IL1B, XBP1, CREBL2	1.6	0.9	0.0053
GO:0001660	Fever generation	2 of 3	IL1A, IL1B	2.76	0.77	0.0185
GO:0071396	Cellular response to lipid	7 of 502	IL37, IL36RN, IL36B, IL1A, IL1B, XBP1, INHBA	1.08	0.76	0.0033
GO:0006953	Acute-phase response	3 of 42	IL1A, IL1B, IL1RN	1.79	0.69	0.023
GO:2001239	Regulation of extrinsic apoptotic signaling pathway in absence of ligand	3 of 46	IL1A, IL1B, INHBA	1.75	0.65	0.0276
GO:0033092	Positive regulation of immature T cell proliferation in thymus	2 of 6	IL1A, IL1B	2.46	0.65	0.0335
GO:0033993	Response to lipid	9 of 827	IL37, IL36RN, IL36B, IL1RN, IL1A, IL1B, XBP1,TGFB2, INHBA	0.92	0.64	0.0048
GO:0006954	Inflammatory response	6 of 538	IL37, IL36RN, IL36B, IL1RN, IL1A, IL1B	0.98	0.5	0.0303
GO:1901701	Cellular response to oxygen-containing compound	9 of 1057	IL37, IL36RN, IL36B, IL1A, IL1B, XBP1, ENDRA, PNPLA3, INHBA	0.81	0.48	0.0218
GO:0051050	Positive regulation of transport	8 of 915	IL1A, IL1B, TGFB2, XBP1, EDNRA, INHBA, BORCS5, CREBL2	0.82	0.42	0.0452
1Count in network indicates the number of mapped genes relative to the total genes in the GO term.
2Genes in term represents the specific genes from the input set annotated to the given term.
3 Strength is the log10 ratio of (observed genes / expected genes).
4 False discovery rate values were calculated using the Benjamini-Hochberg correction

## Sheet: S6
Table S6. Summary of genotyping platforms, sample sizes, and array specifications.
Platform1	Versions	Samples2	Marker Count and Design Specifications3
Infinium OmniZhongHua-8 BeadChip	v1.3, v1.4	2232	~900,000 to 1,100,000 markers. A population-specific array optimized for common and rare variants in Han Chinese populations based on HapMap and 1000 genomes project data.
Illumina HumanHap550K BeadChip	v3	151	~555,000 markers. A genome-wide tag SNP array designed to capture maximum genetic variation based on the International HapMap Project.
Infinium Omni2.5-Exome	–	391	~2,600,000 markers. A high-density array featuring a ~2.5Million genetic variant backbone supplemented with >240,000 functional exonic variants.
Infinium Global Screening Array	–	769	~654,000 markers. A highly optimized multi-ethnic backbone array including curated clinical research variants and quality control markers.
Infinium Asian Screening Array	v1.0	1433	~660,000 markers. An array specifically designed for East and Southeast Asian populations, enriched with ancestry informative markers and disease-associated variants.
1Detailed platform information was obtained from Illumina product specifications (www.illumina.com).
2Sample Count: Total N = 4,976. Sample sizes represent the number of participants successfully genotyped and passing initial quality control on each respective platform.
3Differences in genomic coverage across platforms were reconciled through genotype imputation using the 1000 Genomes Project Han Chinese in Beijing (CHB) reference panel.
